# Supplementary material for: Double Heterozygous Pathogenic Variants in TP53 and CHEK2 in Boy with Undifferentiated Embryonal Sarcoma of the Liver
Source: Int J Mol Sci. 2024 Oct 25;25(21):11489. doi: 10.3390/ijms252111489 (PMC11545958; doi:10.3390/ijms252111489)
Supplement: Supplementary file 1 [file ijms-25-11489-s001.zip]

Archive with 1 entries (1 files):
- ijms-3271434-supplementary.vcf
